# Supplementary material for: Integrative analysis of multiple gene expression profiles with quality-adjusted effect size models
Source: BMC Bioinformatics. 2005 May 27;6:128. doi: 10.1186/1471-2105-6-128 (PMC1173085; doi:10.1186/1471-2105-6-128)
Supplement: Additional File 1 — Selected differentially expressed genes between normal and lung adenocarcinoma patient samples (Genes selected based on quality-adjusted model with delta = 1.1) [file 1471-2105-6-128-S1.xls]

## Sheet: Table_2
	Table 2. Selected differentially expressed genes between normal and lung adenocarcinoma patient samples
			(Genes selected based on quality-adjusted model with delta=1.1)
	Probe Set	Gene Symbol	Identified in Other Studies	Z-value	Quality in Michigan	Quality in Harvard	Gene Title
	35868_at	AGER	(1),(2),(3)	-2.79331	0.85	0.83	advanced glycosylation end product-specific receptor
	36569_at	CLEC3B	(3)	-2.62549	0.81	0.82	C-type lectin domain family 3, member B
	32542_at	FHL1	(1),(2,(3)	-2.23885	0.85	0.82	four and a half LIM domains 1
	40994_at	GRK5		-2.17397	0.76	0.76	G protein-coupled receptor kinase 5
	35730_at	ADH1B		-2.1163	0.84	0.82	alcohol dehydrogenase IB (class I), beta polypeptide
	1135_at	GRK5		-2.09523	0.76	0.72	G protein-coupled receptor kinase 5
	39085_at	TNNC1		-2.07056	0.84	0.62	troponin C, slow
	33756_at	AOC3	(3)	-2.00751	0.83	0.79	amine oxidase, copper containing 3 (vascular adhesion protein 1)
	268_at	PECAM1	(1),(2,(3)	-1.99491	0.84	0.8	platelet/endothelial cell adhesion molecule (CD31 antigen)
	38430_at	FABP4	(1)	-1.98507	0.84	0.81	fatty acid binding protein 4, adipocyte
	1198_at	EDNRB	(1)	-1.93142	0.76	0.67	endothelin receptor type B
	1780_at	FGR		-1.8916	0.8	0.78	Gardner-Rasheed feline sarcoma viral (v-fgr) oncogene homolog
	33462_at	P2RY14		-1.86446	0.78	0.66	purinergic receptor P2Y, G-protein coupled, 14
	40282_s_at	DF	(1),(2,(3)	-1.78587	0.83	0.82	D component of complement (adipsin)
	607_s_at	VWF		-1.73699	0.85	0.82	von Willebrand factor
	39031_at	COX7A1	(1),(2),(3)	-1.72186	0.82	0.8	cytochrome c oxidase subunit VIIa polypeptide 1 (muscle)
	32184_at	LMO2	(1)	-1.6589	0.83	0.78	LIM domain only 2 (rhombotin-like 1)
	39631_at	EMP2	(1)	-1.65791	0.85	0.82	epithelial membrane protein 2
	39350_at	GPC3	(1)	-1.64163	0.85	0.82	glypican 3
	36155_at	SPOCK2		-1.63083	0.77	0.82	sparc/osteonectin, cwcv and kazal-like domains proteoglycan (testican) 2
	33158_at	KAL1		-1.62736	0.82	0.78	Kallmann syndrome 1 sequence
	38748_at	ADARB1		-1.62455	0.82	0.76	adenosine deaminase, RNA-specific, B1 (RED1 homolog rat)
	1596_g_at	TEK	(1)	-1.61744	0.66	0.82	TEK tyrosine kinase, endothelial (venous malformations, multiple cutaneous and mucosal)
	1595_at	TEK		-1.53156	0.66	0.51	TEK tyrosine kinase, endothelial (venous malformations, multiple cutaneous and mucosal)
	35625_at	CD97		-1.5153	0.82	0.77	CD97 antigen
	40202_at	KLF9		-1.50763	0.8	0.82	Kruppel-like factor 9
	770_at	GPX3	(3)	-1.49006	0.85	0.83	glutathione peroxidase 3 (plasma)
	1815_g_at	TGFBR2	(1),(2),(3)	-1.48554	0.85	0.8	transforming growth factor, beta receptor II
	1814_at	TGFBR2	(1),(2),(3)	-1.48188	0.85	0.82	transforming growth factor, beta receptor II
	36627_at	SPARCL1	(1)	-1.47992	0.85	0.82	SPARC-like 1 (mast9, hevin)
	38119_at	GYPC		-1.46905	0.79	0.77	glycophorin C (Gerbich blood group)
	587_at	EDG1		-1.45793	0.71	0.67	endothelial differentiation, sphingolipid G-protein-coupled receptor, 1
	Note:
	Red: Genes also identified in quality-unadjusted model with delta=1.1 (see Table 3)
	(1): Genes also identified in Jiang et al. (2004) study
	(2): Genes also identified in Beer et al. (2002) study
	(3): Genes also identified in Bhattacharjee et al. (2001) study
	Annotation information was obtained from Affymetrix (www.affymetrix.com) on April 5, 2005.
